# Supplementary material for: The third species of the genus Pachypaederus Fagel, 1958 (Coleoptera, Staphylinidae, Paederinae) from the Oriental region
Source: Zookeys. 2021 May 11;1037:15–22. doi: 10.3897/zookeys.1037.67300 (PMC9848916; doi:10.3897/zookeys.1037.67300)
Supplement: XML Treatment for Pachypaederus [file zookeys.1037.67300-treatment1.xml]

<!DOCTYPE tp:taxon-treatment
  PUBLIC "-//TaxonX//DTD Taxonomic Treatment Publishing DTD v0 20100105//EN" "tax-treatment-NSO.dtd">
<tp:taxon-treatment xmlns:tp="http://www.plazi.org/taxpub"><tp:treatment-meta><kwd-group><label>Taxon classification</label><kwd>
              <named-content content-type="kingdom">Animalia</named-content>
            </kwd><kwd>
              <named-content content-type="order">Coleoptera</named-content>
            </kwd><kwd>
              <named-content content-type="family">Staphylinidae</named-content>
            </kwd></kwd-group><mixed-citation publication-type="journal"><person-group><name><surname>Li</surname><given-names>Xiaoyan</given-names></name><name><surname>Cai</surname><given-names>Yanpeng</given-names></name><name><surname>Chen</surname><given-names>Haifeng</given-names></name></person-group><article-title>The third species of the genus <italic><tp:taxon-name><tp:taxon-name-part taxon-name-part-type="genus" reg="Pachypaederus">Pachypaederus</tp:taxon-name-part></tp:taxon-name></italic> Fagel, 1958 (<tp:taxon-name><tp:taxon-name-part taxon-name-part-type="order">Coleoptera</tp:taxon-name-part></tp:taxon-name>, <tp:taxon-name><tp:taxon-name-part taxon-name-part-type="family">Staphylinidae</tp:taxon-name-part></tp:taxon-name>, <tp:taxon-name><tp:taxon-name-part taxon-name-part-type="subfamily">Paederinae</tp:taxon-name-part></tp:taxon-name>) from the Oriental region</article-title><source>Zookeys</source><day>11</day><month>05</month><year>2021</year><volume>1037</volume><fpage>15</fpage><lpage>22</lpage><pub-id pub-id-type="doi">10.3897/zookeys.1037.67300</pub-id></mixed-citation></tp:treatment-meta><tp:nomenclature><tp:taxon-name>
            <object-id xmlns:xlink="http://www.w3.org/1999/xlink" content-type="arpha" xlink:type="simple">40729B20-4F48-564D-BA4E-F5705DCE3432</object-id>
            <tp:taxon-name-part taxon-name-part-type="genus" reg="Pachypaederus">Pachypaederus</tp:taxon-name-part>
          </tp:taxon-name><tp:taxon-authority>Fagel, 1958: 68, 70</tp:taxon-authority></tp:nomenclature><tp:treatment-sec sec-type="type species" id="SECID0EEHAC"><title>Type species.</title><p><italic>Paederus crassus</italic> Boheman, fixed by original designation.</p></tp:treatment-sec></tp:taxon-treatment>
