# Supplementary material for: The third species of the genus Pachypaederus Fagel, 1958 (Coleoptera, Staphylinidae, Paederinae) from the Oriental region
Source: Zookeys. 2021 May 11;1037:15–22. doi: 10.3897/zookeys.1037.67300 (PMC9848916; doi:10.3897/zookeys.1037.67300)
Supplement: XML Treatment for Pachypaederus kongshuhensis [file zookeys.1037.67300-treatment2.xml]

<!DOCTYPE tp:taxon-treatment
  PUBLIC "-//TaxonX//DTD Taxonomic Treatment Publishing DTD v0 20100105//EN" "tax-treatment-NSO.dtd">
<tp:taxon-treatment xmlns:tp="http://www.plazi.org/taxpub"><tp:treatment-meta><kwd-group><label>Taxon classification</label><kwd>
              <named-content content-type="kingdom">Animalia</named-content>
            </kwd><kwd>
              <named-content content-type="order">Coleoptera</named-content>
            </kwd><kwd>
              <named-content content-type="family">Staphylinidae</named-content>
            </kwd></kwd-group><mixed-citation publication-type="journal"><person-group><name><surname>Li</surname><given-names>Xiaoyan</given-names></name><name><surname>Cai</surname><given-names>Yanpeng</given-names></name><name><surname>Chen</surname><given-names>Haifeng</given-names></name></person-group><article-title>The third species of the genus <italic><tp:taxon-name><tp:taxon-name-part taxon-name-part-type="genus" reg="Pachypaederus">Pachypaederus</tp:taxon-name-part></tp:taxon-name></italic> Fagel, 1958 (<tp:taxon-name><tp:taxon-name-part taxon-name-part-type="order">Coleoptera</tp:taxon-name-part></tp:taxon-name>, <tp:taxon-name><tp:taxon-name-part taxon-name-part-type="family">Staphylinidae</tp:taxon-name-part></tp:taxon-name>, <tp:taxon-name><tp:taxon-name-part taxon-name-part-type="subfamily">Paederinae</tp:taxon-name-part></tp:taxon-name>) from the Oriental region</article-title><source>Zookeys</source><day>11</day><month>05</month><year>2021</year><volume>1037</volume><fpage>15</fpage><lpage>22</lpage><pub-id pub-id-type="doi">10.3897/zookeys.1037.67300</pub-id></mixed-citation></tp:treatment-meta><tp:nomenclature><tp:taxon-name>
            <object-id xmlns:xlink="http://www.w3.org/1999/xlink" content-type="arpha" xlink:type="simple">98928FAF-C5A2-5780-BAD2-79B1DCDB54E5</object-id>
            <tp:taxon-name-part taxon-name-part-type="genus" reg="Pachypaederus">Pachypaederus</tp:taxon-name-part>
            <tp:taxon-name-part taxon-name-part-type="species" reg="kongshuhensis">kongshuhensis</tp:taxon-name-part>
            <object-id xmlns:xlink="http://www.w3.org/1999/xlink" content-type="zoobank" xlink:type="simple">http://zoobank.org/4C2A985F-8470-4D0F-BA60-9AAE5A8ADA56</object-id>
          </tp:taxon-name><tp:taxon-authority>Li</tp:taxon-authority><tp:taxon-status xmlns:xlink="http://www.w3.org/1999/xlink" xlink:type="simple">sp. nov.</tp:taxon-status><xref ref-type="fig" rid="F1">Figures 1</xref><xref ref-type="fig" rid="F2">, 2</xref><xref ref-type="fig" rid="F3">, 3</xref></tp:nomenclature><tp:treatment-sec sec-type="type material" id="SECID0E2MAC"><title>Type material.</title><p><bold><italic>Holotype</italic>:</bold> ♂, <bold>China: Yunnan</bold> Province: Tengchong County, Mingguang Town, Kongshuhe County (空树河村), 2100 m elev., <named-content xmlns:xlink="http://www.w3.org/1999/xlink" content-type="dwc:verbatimCoordinates" xlink:type="simple"><named-content content-type="geo-json" specific-use="{&#34;type&#34;:&#34;Point&#34;,&#34;coordinates&#34;:[98.634100,25.724500]}" id="NCID0ELNAC" xlink:type="simple">25.7245°N, 98.6341°E</named-content></named-content>, 30.VI.2016, coll. by Xiaoyan Li (<abbrev xmlns:xlink="http://www.w3.org/1999/xlink" content-type="institution" xlink:title="the Institute of Zoology, Chinese Academy of Sciences" id="ABBRID0EQNAC" xlink:type="simple">IZ-CAS</abbrev>). <bold><italic>Paratypes</italic></bold>: ♂, 2 ♀♀, same data as holotype (<abbrev xmlns:xlink="http://www.w3.org/1999/xlink" content-type="institution" xlink:title="the Institute of Zoology, Chinese Academy of Sciences" id="ABBRID0EYNAC" xlink:type="simple">IZ-CAS</abbrev>).</p></tp:treatment-sec><tp:treatment-sec sec-type="description" id="SECID0E4NAC"><title>Description.</title><p><abbrev xmlns:xlink="http://www.w3.org/1999/xlink" xlink:title="body length (from anterior margin of labrum to end of abdomen)" id="ABBRID0EDOAC" xlink:type="simple">BL</abbrev>: 8.7–9.0 mm; <abbrev xmlns:xlink="http://www.w3.org/1999/xlink" xlink:title="forebody length (from anterior margin of labrum to posterior margin of elytra)" id="ABBRID0EHOAC" xlink:type="simple">FL</abbrev>: 3.6–3.8 mm. <abbrev xmlns:xlink="http://www.w3.org/1999/xlink" xlink:title="head length (from anterior margin of clypeal to posterior constriction of head)" id="ABBRID0ELOAC" xlink:type="simple">HL</abbrev>: 1.08 mm; <abbrev xmlns:xlink="http://www.w3.org/1999/xlink" xlink:title="head width (greatest width of head, included eyes)" id="ABBRID0EPOAC" xlink:type="simple">HW</abbrev>: 1.25 mm; <abbrev xmlns:xlink="http://www.w3.org/1999/xlink" xlink:title="pronotum length (from anterior margin of pronotum to its posterior margin)" id="ABBRID0ETOAC" xlink:type="simple">PL</abbrev>: 1.39 mm; <abbrev xmlns:xlink="http://www.w3.org/1999/xlink" xlink:title="pronotum width (greatest width of pronotum)" id="ABBRID0EXOAC" xlink:type="simple">PW</abbrev>: 1.17 mm; <abbrev xmlns:xlink="http://www.w3.org/1999/xlink" xlink:title="elytra length (from humeral angle to posterior margin)" id="ABBRID0E2OAC" xlink:type="simple">EL</abbrev>: 1.08 mm; <abbrev xmlns:xlink="http://www.w3.org/1999/xlink" xlink:title="elytra width (width of elytra across the widest part)" id="ABBRID0E6OAC" xlink:type="simple">EW</abbrev>: 1.39 mm; <abbrev xmlns:xlink="http://www.w3.org/1999/xlink" xlink:title="eye length (longitudinal length of eye in dorsal view)" id="ABBRID0EDPAC" xlink:type="simple">EYL</abbrev>: 0.36 mm; <abbrev xmlns:xlink="http://www.w3.org/1999/xlink" xlink:title="postocular length (from posterior margin of eye to posterior constriction of head)" id="ABBRID0EHPAC" xlink:type="simple">POL</abbrev>: 0.50 mm.</p><p>Body glossy with typical “<tp:taxon-name><tp:taxon-name-part taxon-name-part-type="genus" reg="Paederus">Paederus</tp:taxon-name-part></tp:taxon-name>” color pattern; head and two apical segments of abdomen, the apical half of femora, and basal two-thirds of elytra dark blue; other parts brown; antennomeres 1 and 2 and 9–12 brownish yellow. Abdominal segments 4–6 with black patches in middle, and patches decreasing in size anteriad.</p><p>Head wider than long (average <abbrev xmlns:xlink="http://www.w3.org/1999/xlink" xlink:title="head length (from anterior margin of clypeal to posterior constriction of head)" id="ABBRID0ERPAC" xlink:type="simple">HL</abbrev>/<abbrev xmlns:xlink="http://www.w3.org/1999/xlink" xlink:title="head width (greatest width of head, included eyes)" id="ABBRID0EVPAC" xlink:type="simple">HW</abbrev> = 0.86). Eyes moderately large (average <abbrev xmlns:xlink="http://www.w3.org/1999/xlink" xlink:title="head length (from anterior margin of clypeal to posterior constriction of head)" id="ABBRID0EZPAC" xlink:type="simple">HL</abbrev>/<abbrev xmlns:xlink="http://www.w3.org/1999/xlink" xlink:title="eye length (longitudinal length of eye in dorsal view)" id="ABBRID0E4PAC" xlink:type="simple">EYL</abbrev> = 3.0), protruding laterally. Diameter of eye longer than gena and shorter than temple (average ratio, gena: eye: temple = 0.70: 1: 1.38). Surface of head smooth. Vertex and frons glabrous with sparse punctures, lateral portions of head with more denser, shallower, and coarser punctures which are irregularly distributed and of variable size.</p><p>Antennae filiform and densely pubescent, starting from antennomere 9. Ventral portion of neck with a reversed V-shaped protrusions.</p><p>Pronotum slightly longer than wide (average <abbrev xmlns:xlink="http://www.w3.org/1999/xlink" xlink:title="pronotum length (from anterior margin of pronotum to its posterior margin)" id="ABBRID0EFAAE" xlink:type="simple">PL</abbrev>/<abbrev xmlns:xlink="http://www.w3.org/1999/xlink" xlink:title="pronotum width (greatest width of pronotum)" id="ABBRID0EJAAE" xlink:type="simple">PW</abbrev> = 1.12). Scutellum glossy with reticulate microsculpture and fine setiferous punctation. Mesoventrite pressed, surface smooth, with fine microsculpture, and anterior margins ridged. Metaventrite small with anterior portion even and posterior surface pressed with fine microsculpture.</p><p>Elytra trapezoidal-sided, longer than wide (average <abbrev xmlns:xlink="http://www.w3.org/1999/xlink" xlink:title="elytra length (from humeral angle to posterior margin)" id="ABBRID0EPAAE" xlink:type="simple">EL</abbrev>\<abbrev xmlns:xlink="http://www.w3.org/1999/xlink" xlink:title="elytra width (width of elytra across the widest part)" id="ABBRID0ETAAE" xlink:type="simple">EW</abbrev> = 0.79 and <abbrev xmlns:xlink="http://www.w3.org/1999/xlink" xlink:title="elytra suture length (apex of scutellum to apex of elytral suture)" id="ABBRID0EXAAE" xlink:type="simple">ESL</abbrev>/<abbrev xmlns:xlink="http://www.w3.org/1999/xlink" xlink:title="elytra length (from humeral angle to posterior margin)" id="ABBRID0E2AAE" xlink:type="simple">EL</abbrev> = 0.68), wings reduced completely. Surface uneven, lustrous, with fine reticulate microsculpture, punctures smaller and denser than that on pronotum, diameter of a puncture usually shorter than interval between punctures.</p><p>Tergites III–VI of abdomen with setiferous punctures small and sparse; basal area of each tergite without distinct punctate row. Sternites with punctation similar to that on tergites.</p><p><bold>Male.</bold> Labrum (Fig. <xref ref-type="fig" rid="F1">1B</xref>) narrower than in female, with two small pairs of teeth on anterior margin. Tergite VIII with punctures denser and larger than those on tergites III–VII. Sternites III–VII with setae slightly directed mediad. Sternite VII with microsculpture and punctures much denser than those on sternites III–VI, posterior margin broadly notched. Sternite VIII with deep, parallel-sided, median incision, base of incision truncate, depth longer than half the length of sternite (Fig. <xref ref-type="fig" rid="F1">1F</xref>). Sternite IX asymmetrical, apex slightly emarginate and inner ridge symmetrical (Fig. <xref ref-type="fig" rid="F1">1G</xref>).</p><fig id="F1" position="float" orientation="portrait"><object-id xmlns:xlink="http://www.w3.org/1999/xlink" content-type="doi" xlink:type="simple">10.3897/zookeys.1037.67300.figure1</object-id><object-id xmlns:xlink="http://www.w3.org/1999/xlink" content-type="zenodo_dep_id" xlink:type="simple">4771363</object-id><object-id xmlns:xlink="http://www.w3.org/1999/xlink" content-type="arpha" xlink:type="simple">17FB3916-9C5A-5F70-B2EA-90527E5A1E97</object-id><label>Figure 1.</label><caption><p><italic><tp:taxon-name><tp:taxon-name-part taxon-name-part-type="genus" reg="Pachypaederus">Pachypaederus</tp:taxon-name-part><tp:taxon-name-part taxon-name-part-type="species" reg="kongshuhensis">kongshuhensis</tp:taxon-name-part></tp:taxon-name></italic> Li, sp. nov., morphology <bold>A</bold> habitus <bold>B</bold> labrum and mandibles in male <bold>C</bold> labrum and mandibles in female <bold>D</bold> sternite VIII in female <bold>E</bold> sternite IX and lateral proctiger in female <bold>F</bold> sternite VIII in male <bold>G</bold> sternite IX in male. Scale bars: 1.0 mm (<bold>A</bold>); 0.2 mm (<bold>B–G</bold>).</p></caption><graphic xmlns:xlink="http://www.w3.org/1999/xlink" xlink:href="zookeys-1037-015_article-67300__-g001.jpg" position="float" orientation="portrait" xlink:type="simple" id="oo_541299.jpg"><uri content-type="original_file" xlink:type="simple">https://binary.pensoft.net/fig/541299</uri></graphic></fig><p><bold>Female.</bold> Labrum (Fig. <xref ref-type="fig" rid="F1">1C</xref>) well developed, distinctly wider than that in male, two pairs of anterior teeth distinctly larger and sharper. Sternite VIII deeply notched as in Figure <xref ref-type="fig" rid="F1">1D</xref>. Sternite IX (Fig. <xref ref-type="fig" rid="F1">1E</xref>) with basal part bilobed and gradually narrowed apically, posterior margin shallowly emarginated in middle.</p><p>Aedeagus (Figs <xref ref-type="fig" rid="F2">2A–C</xref>, <xref ref-type="fig" rid="F3">3A–C</xref>), robust and asymmetrical. <abbrev xmlns:xlink="http://www.w3.org/1999/xlink" xlink:title="aedeagus length (base of median lobe to apical part)" id="ABBRID0EUDAE" xlink:type="simple">AEL</abbrev> = 2.27 mm, <abbrev xmlns:xlink="http://www.w3.org/1999/xlink" xlink:title="aedeagus width (greatest width of pronotum)" id="ABBRID0EYDAE" xlink:type="simple">AEW</abbrev> = 0.5 mm. Parameres symmetrical and filiform in shape; posterior part slightly clavate. Dorsal plate long and asymmetrical, gradually narrower posteriad and apical part rather sharp and curved leftward in dorsal view. Ventral plate short, with apex broadly round. Internal sac complex and exposed in ventral side, the interior armature with several elongate sclerites and several broad and lamelliform sclerites.</p><fig id="F2" position="float" orientation="portrait"><object-id xmlns:xlink="http://www.w3.org/1999/xlink" content-type="doi" xlink:type="simple">10.3897/zookeys.1037.67300.figure2</object-id><object-id xmlns:xlink="http://www.w3.org/1999/xlink" content-type="zenodo_dep_id" xlink:type="simple">4771365</object-id><object-id xmlns:xlink="http://www.w3.org/1999/xlink" content-type="arpha" xlink:type="simple">9C98E074-7E7A-5AE6-AA00-7B747717F9D8</object-id><label>Figure 2.</label><caption><p><italic><tp:taxon-name><tp:taxon-name-part taxon-name-part-type="genus" reg="Pachypaederus">Pachypaederus</tp:taxon-name-part><tp:taxon-name-part taxon-name-part-type="species" reg="kongshuhensis">kongshuhensis</tp:taxon-name-part></tp:taxon-name></italic> Li, sp. nov., morphology <bold>A</bold> aedeagus, in ventral view <bold>B</bold> aedeagus, in lateral view <bold>C</bold> aedeagus, in dorsal view. Scale bars: 0.2 mm.</p></caption><graphic xmlns:xlink="http://www.w3.org/1999/xlink" xlink:href="zookeys-1037-015_article-67300__-g002.jpg" position="float" orientation="portrait" xlink:type="simple" id="oo_541300.jpg"><uri content-type="original_file" xlink:type="simple">https://binary.pensoft.net/fig/541300</uri></graphic></fig></tp:treatment-sec><tp:treatment-sec sec-type="diagnosis" id="SECID0E1EAE"><title>Diagnosis.</title><p>The new species <italic><tp:taxon-name><tp:taxon-name-part taxon-name-part-type="genus" reg="Pachypaederus">Pachypaederus</tp:taxon-name-part><tp:taxon-name-part taxon-name-part-type="species" reg="kongshuhensis">kongshuhensis</tp:taxon-name-part></tp:taxon-name></italic> sp. nov. can be easily distinguished from the two Oriental congeners by a combination of bicolored body and the morphology of the aedeagus. <italic><tp:taxon-name><tp:taxon-name-part taxon-name-part-type="genus" reg="Pachypaederus">Pachypaederus</tp:taxon-name-part><tp:taxon-name-part taxon-name-part-type="species" reg="pallitarsis">pallitarsis</tp:taxon-name-part></tp:taxon-name></italic> is completely black, while in <italic><tp:taxon-name><tp:taxon-name-part taxon-name-part-type="genus" reg="Pachypaederus">P.</tp:taxon-name-part><tp:taxon-name-part taxon-name-part-type="species" reg="capillaris">capillaris</tp:taxon-name-part></tp:taxon-name></italic>, the apex of the dorsal plate faces to the left and there are fewer sclerites in the internal sac of the aedeagus.</p></tp:treatment-sec><tp:treatment-sec sec-type="distribution" id="SECID0EBGAE"><title>Distribution.</title><p>The species is known only from westernmost Yunnan Province, China, at an altitude of 2100 m. The specimens were collected in June as they were moving under fresh grass along the sides of a river.</p></tp:treatment-sec><tp:treatment-sec sec-type="etymology" id="SECID0EGGAE"><title>Etymology.</title><p>The specific epithet is derived from the type locality, Kongshuhe, a mountain village in westernmost Yunnan Province, China, near the border between Myanmar and China.</p><fig id="F3" position="float" orientation="portrait"><object-id xmlns:xlink="http://www.w3.org/1999/xlink" content-type="doi" xlink:type="simple">10.3897/zookeys.1037.67300.figure3</object-id><object-id xmlns:xlink="http://www.w3.org/1999/xlink" content-type="zenodo_dep_id" xlink:type="simple">4771367</object-id><object-id xmlns:xlink="http://www.w3.org/1999/xlink" content-type="arpha" xlink:type="simple">B2B18A1F-2E30-5011-ACB7-775BC0665F41</object-id><label>Figure 3.</label><caption><p><italic><tp:taxon-name><tp:taxon-name-part taxon-name-part-type="genus" reg="Pachypaederus">Pachypaederus</tp:taxon-name-part><tp:taxon-name-part taxon-name-part-type="species" reg="kongshuhensis">kongshuhensis</tp:taxon-name-part></tp:taxon-name></italic> Li, sp. nov., morphology <bold>A</bold> aedeagus, in ventral view <bold>B</bold> aedeagus, in lateral view <bold>C</bold> aedeagus, in dorsal view. Scale bars: 0.2 mm.</p></caption><graphic xmlns:xlink="http://www.w3.org/1999/xlink" xlink:href="zookeys-1037-015_article-67300__-g003.jpg" position="float" orientation="portrait" xlink:type="simple" id="oo_541301.jpg"><uri content-type="original_file" xlink:type="simple">https://binary.pensoft.net/fig/541301</uri></graphic></fig></tp:treatment-sec></tp:taxon-treatment>
